# Supplementary material for: Tumour-Derived Cell Lines and Their Potential for Therapy Prediction in Patients with Metastatic Colorectal Cancer
Source: Cancers (Basel). 2021 Sep 21;13(18):4717. doi: 10.3390/cancers13184717 (PMC8471446; doi:10.3390/cancers13184717)
Supplement: Supplementary file 1 [file cancers-13-04717-s001.zip]

Archive with 1 entries (1 files):
- cancers-1355846-supplementary.xlsx
