# Supplementary material for: Tumour-Derived Cell Lines and Their Potential for Therapy Prediction in Patients with Metastatic Colorectal Cancer
Source: Cancers (Basel). 2021 Sep 21;13(18):4717. doi: 10.3390/cancers13184717 (PMC8471446; doi:10.3390/cancers13184717)
Supplement: Supplementary file 1 [file cancers-13-04717-s001.zip › cancers-1355846-supplementary.xlsx]

## Sheet: Table S1 Solid Tum. P.+Hotspot 
Solid Tumor Panel			Hotspots sequenced
Gene	sequencing area		Gene	sequencing area
ABL1	complete gene		ABCB4	chr7:g.87053221C>T
AKT1	complete gene		ACVR1	chr2:g.158617589C>T
AKT2	complete gene		ACVR1	chr2:g.158622516C>A
AKT3	complete gene		ACVR1	chr2:g.158622516C>T
APC	complete gene		ACVR1	chr2:g.158630624G>C
AR	complete gene		ACVR1	chr2:g.158630626C>T
ARI1A	complete gene		ALK	chr2:g.29443642C>G
ASXL1	complete gene		ALK	chr2:g.29445450C>G
ATM	complete gene		ALK	chr2:g.29432664C>T
ATR	complete gene		ALK	chr2:g.29419650C>T
ATRX	complete gene		ALK	chr2:g.29420497C>G
BAP1	complete gene		ALK	chr2:g.29432664C>A
BRAF	complete gene		ALK	chr2:g.29432681_29432683delinsGCT
BRCA1	complete gene		ALK	chr2:g.29436875A>C
BRCA2	complete gene		ALK	chr2:g.29443589C>T
CDH1	complete gene		ALK	chr2:g.29443600G>C
CDK12	complete gene		ALK	chr2:g.29443600_29443601delinsCG
CDK4	complete gene		ALK	chr2:g.29443610C>T
CDKN1B	complete gene		ALK	chr2:g.29443615C>T
CDKN2A	complete gene		ALK	chr2:g.29443624A>G
CDKN2B	complete gene		ALK	chr2:g.29443630A>T
CHEK1	complete gene		ALK	chr2:g.29443679C>G
CREBBP	complete gene		ALK	chr2:g.29443685T>G
CSF1R	complete gene		ALK	chr2:g.29443696A>G
CTNNB1	complete gene		ALK	chr2:g.29445213A>C
DDR2	complete gene		ALK	chr2:g.29445216A>C
EGFR	complete gene		ALK	chr2:g.29445216A>T
ERBB2	complete gene		ALK	chr2:g.29445228A>C
ERBB3	complete gene		ALK	chr2:g.29445258C>A
ERBB4	complete gene		ALK	chr2:g.29445270A>G
EZH2	complete gene		ALK	chr2:g.29445273G>C
FANCA	complete gene		ALK	chr2:g.29445418G>A
FANCD2	complete gene		ALK	chr2:g.29445449_29445451delinsGCT
FANCI	complete gene		ALK	chr2:g.29445465C>T
FBXW7	complete gene		ALK	chr2:g.29445469G>C
FGFR1	complete gene		ALK	chr2:g.29446376T>C
FGFR2	complete gene		ALK	chr2:g.29446382T>A
FGFR3	complete gene		ALK	chr2:g.29451923C>T
FGFR4	complete gene		ALK	chr2:g.29474094T>C
GNA11	complete gene		ALK	chr2:g.29519781A>G
GNAQ	complete gene		ALK	chr2:g.29436859A>C
GNAS	complete gene		ALK	chr2:g.29445213A>T
HNF1A	complete gene		ALK	chr2:g.29416730T>A
HRAS	complete gene		ALK	chr2:g.29432682C>G
IDH1	complete gene		ALK	chr2:g.29443600G>T
IDH2	complete gene		ALK	chr2:g.29443613C>T
KDR	complete gene		ALK	chr2:g.29443625G>A
KEAP1	complete gene		ALK	chr2:g.29445213A>G
KIT	complete gene		ALK	chr2:g.29445270A>C
KMT2A	complete gene		ALK	chr2:g.29445466C>T
KMT2C	complete gene		ALK	chr2:g.29443695G>T__chr2:g.29443695G>C__chr2:g.29443697A>G
KMT2D	complete gene		ALK	chr2:g.29443631G>T
KRAS	complete gene		ALK	chr2:g.29445258C>T
MAP2K1	complete gene		ALK	chr2:g.29432655T>G
MAP2K2	complete gene		ALK	chr2:g.29436858G>C
MEN1	complete gene		ALK	chr2:g.29436860A>C
MET	complete gene		ALK	chr2:g.29443696A>C
MLH1	complete gene		ALK	chr2:g.29443697A>C
MPL	complete gene		ALK	chr2:g.29443697A>T
MRE11A	complete gene		ALK	chr2:g.29446296C>T
MSH2	complete gene		ALK	chr2:g.29436920C>T
MSH6	complete gene		ARAF	chrX:g.47426120T>A
MTOR	complete gene		ARAF	chrX:g.47426120T>G
NBN	complete gene		ARAF	chrX:g.47426121C>T
NF1	complete gene		ARAF	chrX:g.47426130A>T
NF2	complete gene		ARAF	chrX:g.47426719G>A
NFE2L2	complete gene		ARAF	chrX:g.47426806T>C
NOTCH1	complete gene		ARAF	chrX:g.47426121C>G
NOTCH2	complete gene		AURKA	chr20:g.54961541A>T
NOTCH3	complete gene		AXIN2	chr17:g.63532463C>A
NRAS	complete gene		B2M	chr15:g.45003745A>G
NTRK3	complete gene		B2M	chr15:g.45003746T>A
PALB2	complete gene		B2M	chr15:g.45003746T>C
PDGFRA	complete gene		B2M	chr15:g.45003746T>G
PIK3CA	complete gene		B2M	chr15:g.45003747G>C
PIK3R1	complete gene		BARD1	chr2:g.215645386G>C
PMS2	complete gene		BARD1	chr2:g.215593466C>T
POLE	complete gene		BARD1	chr2:g.215593585_215593586delTG
PTCH1	complete gene		BARD1	chr2:g.215595140G>A
PTEN	complete gene		BARD1	chr2:g.215595167delG
PTPN11	complete gene		BARD1	chr2:g.215595204_215595205delTA
RAD50	complete gene		BARD1	chr2:g.215595215G>A
RAD51	complete gene		BARD1	chr2:g.215609876_215609877delAT
RAD51B	complete gene		BARD1	chr2:g.215610566G>A
RAD51C	complete gene		BARD1	chr2:g.215617196G>C
RAD51D	complete gene		BARD1	chr2:g.215645331_215645334delinsCAT
RB1	complete gene		BARD1	chr2:g.215645401delT
RBM10	complete gene		BARD1	chr2:g.215645537G>C
RET	complete gene		BARD1	chr2:g.215645651A>C
RIT1	complete gene		BARD1	chr2:g.215645739_215645740delCT
RNF43	complete gene		BARD1	chr2:g.215645865G>A
SETD2	complete gene		BARD1	chr2:g.215645939_215645942delAAAT
SLX4	complete gene		BARD1	chr2:g.215645981dupT
SMAD4	complete gene		BARD1	chr2:g.215645991C>A
SMARCA4	complete gene		BARD1	chr2:g.215646060_215646061delAT
SMARCB1	complete gene		BARD1	chr2:g.215646102G>A
SMO	complete gene		BARD1	chr2:g.215646150G>A
SPOP	complete gene		BARD1	chr2:g.215657051G>A
SRC	complete gene		BARD1	chr2:g.215657087G>A
STK11	complete gene		BARD1	chr2:g.215674291C>T
TP53	complete gene		BAX	chr19:g.49458978dupG
TSC1	complete gene		BCL10	chr1:g.85733585_85733586dupAA
TSC2	complete gene		BCL10	chr1:g.85733614dupA
TSHR	complete gene		BCL10	chr1:g.85736419dupT
VHL	complete gene		BCL10	chr1:g.85736486dupT
			BCL10	chr1:g.85733519dupA
			BCL10	chr1:g.85736475G>A
			BCL10	chr1:g.85736475G>C
			BCL10	chr1:g.85733524G>A
			BCL2	chr18:g.60985803C>T
			BLM	chr15:g.91303961T>G
			BLM	chr15:g.91303988delC
			BLM	chr15:g.91304245C>T
			BLM	chr15:g.91310153_91310158delinsTAGATTC
			BLM	chr15:g.91312668dupT
			BLM	chr15:g.91328183C>T
			BLM	chr15:g.91333978delC
			BLM	chr15:g.91337541G>C
			BMPR1A	chr10:g.88649927delT
			BMPR1A	chr10:g.88649967dupT
			BMPR1A	chr10:g.88651915G>T
			BMPR1A	chr10:g.88659586delA
			BMPR1A	chr10:g.88659637delT
			BMPR1A	chr10:g.88676897C>T
			BMPR1A	chr10:g.88677032C>T
			BMPR1A	chr10:g.88677041_88677042delGA
			BMPR1A	chr10:g.88679141C>T
			BMPR1A	chr10:g.88683357C>T
			BMPR1A	chr10:g.88651900_88651904delTTTGC
			BRIP1	chr17:g.59793357C>T
			BRIP1	chr17:g.59821795_59821796delTT
			BRIP1	chr17:g.59871048A>C
			BRIP1	chr17:g.59871088C>T
			BRIP1	chr17:g.59876566delT
			BRIP1	chr17:g.59885857delT
			BRIP1	chr17:g.59926513G>A
			BRIP1	chr17:g.59934509_59934512delTTGT
			BRIP1	chr17:g.59937229C>A
			BRIP1	chr17:g.59793412G>A
			BRIP1	chr17:g.59878709C>G
			BRIP1	chr17:g.59924572G>A
			BRIP1	chr17:g.59937207T>C
			BRIP1	chr17:g.59937223G>C
			BRIP1	chr17:g.59761175T>A
			BRIP1	chr17:g.59761401_59761402insAGCTGTCA
			BRIP1	chr17:g.59761413_59761416delCTTT
			BRIP1	chr17:g.59763337A>C
			BRIP1	chr17:g.59763508delC
			BRIP1	chr17:g.59763527C>T
			BRIP1	chr17:g.59793404G>C
			BRIP1	chr17:g.59793412G>A
			BRIP1	chr17:g.59820376G>A
			BRIP1	chr17:g.59820480dupA
			BRIP1	chr17:g.59821813_59821816delATTG
			BRIP1	chr17:g.59821942delinsGGA
			BRIP1	chr17:g.59853822_59853823dupAA
			BRIP1	chr17:g.59853851dupA
			BRIP1	chr17:g.59857686G>T
			BRIP1	chr17:g.59857702_59857703insC
			BRIP1	chr17:g.59871059C>A
			BRIP1	chr17:g.59876561G>A
			BRIP1	chr17:g.59876595_59876596insCACA
			BRIP1	chr17:g.59876645T>A
			BRIP1	chr17:g.59878629_59878630delTG
			BRIP1	chr17:g.59878639_59878640delinsT
			BRIP1	chr17:g.59878672delT
			BRIP1	chr17:g.59878688G>A
			BRIP1	chr17:g.59878749C>T
			BRIP1	chr17:g.59885942A>C
			BRIP1	chr17:g.59886079G>A
			BRIP1	chr17:g.59924461C>T
			BRIP1	chr17:g.59926534G>A
			BRIP1	chr17:g.59926557_59926559delinsAG
			BRIP1	chr17:g.59926557dupT
			BRIP1	chr17:g.59926608dupT
			BRIP1	chr17:g.59934449C>A
			BRIP1	chr17:g.59937223delG
			BTK	chrX:g.100611164C>G__chrX:g.100611165A>T
			BTK	chrX:g.100608976C>G
			C15orf23	chr15:g.40675068G>A
			C15orf23	chr15:g.40675107C>T
			C15orf23	chr15:g.40675112C>T
			C15orf23	chr15:g.40675118C>T
			C15orf23	chr15:g.40675155C>A
			CARD11	chr7:g.2963931C>T
			CARD11	chr7:g.2976811C>T
			CARD11	chr7:g.2976852T>A
			CARD11	chr7:g.2977602T>C
			CARD11	chr7:g.2977613G>C
			CARD11	chr7:g.2979495A>G
			CARD11	chr7:g.2979499A>G
			CARD11	chr7:g.2979559C>T
			CARD11	chr7:g.2984163C>T
			CARD11	chr7:g.2985532C>G
			CARD11	chr7:g.2987283C>T
			CASP10	chr2:g.202070652C>T
			CASP10	chr2:g.202074111C>T
			CASP10	chr2:g.202052521T>C
			CBL	chr11:g.119144732C>G
			CBL	chr11:g.119148880A>C
			CBL	chr11:g.119148892A>C
			CBL	chr11:g.119148903_119148904delinsCC
			CBL	chr11:g.119148907C>T
			CBL	chr11:g.119148921_119148922delinsGC
			CBL	chr11:g.119148924A>G
			CBL	chr11:g.119148948G>T
			CBL	chr11:g.119148951G>A
			CBL	chr11:g.119148963C>G
			CBL	chr11:g.119148966T>C
			CBL	chr11:g.119148972C>T
			CBL	chr11:g.119148974C>A
			CBL	chr11:g.119148975C>G
			CBL	chr11:g.119149241C>G
			CBL	chr11:g.119149251G>A
			CBL	chr11:g.119169221G>A
			CBL	chr11:g.119148891T>C
			CBL	chr11:g.119148930T>C
			CCND1	chr11:g.69456211T>G
			CCND1	chr11:g.69456220T>A
			CCND1	chr11:g.69466018A>G
			CCND1	chr11:g.69466019C>T
			CCND1	chr11:g.69466021C>A
			CCND1	chr11:g.69466021C>G
			CCND1	chr11:g.69466021C>T
			CCND3	chr6:g.41903688A>C
			CCND3	chr6:g.41903688_41903689delinsGC
			CCND3	chr6:g.41903706G>A
			CCND3	chr6:g.41903710T>C
			CCND3	chr6:g.41903731G>A
			CDC73	chr1:g.193091458G>A
			CDC73	chr1:g.193094272C>G
			CRBN	chr3:g.3195747C>T
			CRBN	chr3:g.3215822G>A
			CTCF	chr16:g.67645922C>A
			CTCF	chr16:g.67645922C>T
			CTCF	chr16:g.67645923A>C
			CTCF	chr16:g.67650710C>T
			CTCF	chr16:g.67654643G>A
			CTCF	chr16:g.67654646C>T
			CTLA4	chr2:g.204732714A>G
			CYSLTR2	chr13:g.49281339T>A
			DCC	chr18:g.51052999C>A
			DCC	chr18:g.50432504T>C
			DICER1	chr14:g.95557629T>G
			DICER1	chr14:g.95557630C>G
			DICER1	chr14:g.95557638T>G
			DICER1	chr14:g.95557639C>A
			DICER1	chr14:g.95557641_95557642delinsTT
			DICER1	chr14:g.95557642C>T
			DICER1	chr14:g.95560462A>T__chr14:g.95560462A>C
			DICER1	chr14:g.95560463T>G
			DICER1	chr14:g.95560464C>T
			DICER1	chr14:g.95560475T>G
			DICER1	chr14:g.95560476C>T
			DICER1	chr14:g.95562566T>G
			DICER1	chr14:g.95569774T>G
			DIS3	chr13:g.73336064C>T
			DLC1	chr8:g.12956971T>C
			EIF2C2	chr8:g.141542551_141542552delinsGC
			EIF2C2	chr8:g.141551357_141551358delinsGC
			EIF2C2	chr8:g.141557567_141557568delinsGC
			EIF2C2	chr8:g.141557681_141557682delinsGC
			ELF3	chr1:g.201982986_201982987delinsCC
			ELF3	chr1:g.201983085G>C
			ELF3	chr1:g.201983143G>C
			EP300	chr22:g.41564852_41564854
			EP300	chr22:g.41565529G>T
			EP300	chr22:g.41565575A>G
			EP300	chr22:g.41568555C>T
			EP300	chr22:g.41572350_41572352
			EP300	chr22:g.41533772C>T
			EP300	chr22:g.41574377C>A
			EPAS1	chr2:g.46607399G>A
			EPAS1	chr2:g.46607400C>T
			EPAS1	chr2:g.46607402C>G
			EPAS1	chr2:g.46607402C>T
			EPAS1	chr2:g.46607403C>T
			EPAS1	chr2:g.46607406A>G
			EPHA2	chr1:g.16464489C>T__chr1:g.16464489C>G
			EPHB2	chr1:g.23189553G>T
			EPHB2	chr1:g.23233346G>A
			EPHB2	chr1:g.23234473C>T
			ERCC2	chr19:g.45855507G>C
			ERCC2	chr19:g.45855816C>G
			ERCC2	chr19:g.45856015G>A
			ERCC2	chr19:g.45856345G>C
			ERCC2	chr19:g.45856346T>C
			ERCC2	chr19:g.45856355T>C
			ERCC2	chr19:g.45856370C>T
			ERCC2	chr19:g.45858047C>T
			ERCC2	chr19:g.45858929C>A
			ERCC2	chr19:g.45860548G>A
			ERCC2	chr19:g.45860619G>A
			ERCC2	chr19:g.45860626G>C
			ERCC2	chr19:g.45860928C>T
			ERCC2	chr19:g.45867584C>A
			ERCC2	chr19:g.45867687T>C
			ERCC2	chr19:g.45873425T>C
			ERCC3	chr2:g.128050332G>A
			ERCC4	chr16:g.14021989T>C
			ERCC4	chr16:g.14041518C>A
			ERCC4	chr16:g.14041810C>T
			ERCC4	chr16:g.14042077A>G
			ESR1	chr6:g.152332832G>C
			ESR1	chr6:g.152415537T>C
			ESR1	chr6:g.152419917C>A
			ESR1	chr6:g.152419920T>G
			ESR1	chr6:g.152419922T>A
			ESR1	chr6:g.152419923A>C
			ESR1	chr6:g.152419923A>G
			ESR1	chr6:g.152419926A>G
			ESR1	chr6:g.152332893G>T
			ESR1	chr6:g.152415555C>G
			ESR1	chr6:g.152419920T>A
			ESR1	chr6:g.152419920T>C
			ESR1	chr6:g.152419920_152419921delinsAA
			ESR1	chr6:g.152419940_152419941delinsGC
			ESR1	chr6:g.152419943_152419944delinsGC
			ETV6	chr12:g.12022535C>T
			ETV6	chr12:g.12037474C>T
			ETV6	chr12:g.12037475G>A
			ETV6	chr12:g.12038959A>G
			FAM175A	chr4:g.84383746dupC
			FAM175A	chr4:g.84383821dupA
			FAM175A	chr4:g.84391468G>A
			FANCC	chr9:g.97864024G>A
			FANCC	chr9:g.97869496_97869497delAG
			FANCC	chr9:g.97873772dupA
			FANCC	chr9:g.97897627C>T
			FANCC	chr9:g.97912338G>A
			FANCC	chr9:g.97933395_97933398delCTCT
			FANCC	chr9:g.97934415_97934420delinsT
			FANCC	chr9:g.98002957G>A
			FANCC	chr9:g.98011509delC
			FANCC	chr9:g.98011537G>A
			FANCC	chr9:g.98011653T>C
			FAS	chr10:g.90768664A>G
			FAS	chr10:g.90770536T>C
			FAS	chr10:g.90773962A>G
			FAT1	chr4:g.187509981G>A
			FAT1	chr4:g.187510258C>A
			FAT1	chr4:g.187517769G>C
			FH	chr1:g.241667423G>A
			FH	chr1:g.241676980G>A
			FH	chr1:g.241667533_241667539delACAAAAG
			FH	chr1:g.241671943C>T
			FH	chr1:g.241671944G>A
			FH	chr1:g.241672086C>G
			FLCN	chr17:g.17118378C>A
			FLCN	chr17:g.17118542G>C
			FLCN	chr17:g.17119716dupG
			FLCN	chr17:g.17119779G>C
			FLCN	chr17:g.17120442G>A
			FLCN	chr17:g.17122452C>A
			FLCN	chr17:g.17127355G>A
			FLCN	chr17:g.17129637C>T
			FLCN	chr17:g.17131216G>C
			FLT3	chr13:g.28589780A>C
			FLT3	chr13:g.28592623T>A
			FLT3	chr13:g.28592644C>T
			FLT3	chr13:g.28602341T>C
			FLT3	chr13:g.28602376C>G
			FLT3	chr13:g.28608087C>T
			FLT3	chr13:g.28608276A>G
			FLT3	chr13:g.28608281A>C
			FLT3	chr13:g.28608281A>G
			FLT3	chr13:g.28608285A>C
			FLT3	chr13:g.28608287_28608288delinsCC
			FLT3	chr13:g.28608320A>G
			FLT3	chr13:g.28610137_28610139delinsCTC
			FLT3	chr13:g.28610138G>A
			FOXA1	chr14:g.38060626G>T
			FOXA1	chr14:g.38060791A>T
			FOXA1	chr14:g.38060827G>T
			FOXA1	chr14:g.38061231A>T
			FOXA1	chr14:g.38061730C>T
			FOXL2	chr3:g.138665163G>C
			FOXO1	chr13:g.41240280T>C
			FOXP1	chr3:g.71021818G>A
			GJB2	chr13:g.20763573C>T
			GLI1	chr12:g.57861837_57861838delinsGC
			GNAI2	chr3:g.50293695G>A
			GNAI2	chr3:g.50293694C>T
			GPC3	chrX:g.132670190C>T
			GPC3	chrX:g.132888180G>A
			H3F3A	chr1:g.226252135A>T
			H3F3A	chr1:g.226252155G>A
			H3F3A	chr1:g.226252156G>T
			HERC2	chr15:g.28505962_28505976delGTCCAGTCCTGGCAA
			HERC2	chr15:g.28505975A>G
			HERC2	chr15:g.28517518G>C
			HIST1H1C	chr6:g.26056352G>A
			IGF1R	chr15:g.99500332G>C
			IGF2R	chr6:g.160490993G>T
			IGF2R	chr6:g.160491038G>A
			ING1	chr13:g.111372014C>A
			ING1	chr13:g.111372083G>C
			ING1	chr13:g.111372086A>G
			IRF1	chr5:g.131825149T>A
			JAK1	chr1:g.65303651T>C
			JAK1	chr1:g.65303679T>C
			JAK1	chr1:g.65304242A>C
			JAK1	chr1:g.65304242A>G
			JAK1	chr1:g.65304243A>C
			JAK1	chr1:g.65305399A>G
			JAK1	chr1:g.65306942G>A
			JAK1	chr1:g.65309803G>A
			JAK1	chr1:g.65310503T>A
			JAK1	chr1:g.65310517C>T
			JAK1	chr1:g.65310520G>T
			JAK1	chr1:g.65311203C>A
			JAK1	chr1:g.65312365A>G
			JAK1	chr1:g.65312375T>G
			JAK1	chr1:g.65312418G>T
			JAK2	chr9:g.5073770G>T
			JAK2	chr9:g.5070025C>A
			JAK2	chr9:g.5070026_5070027delinsCT
			JAK2	chr9:g.5073752T>G
			JAK2	chr9:g.5073773T>C
			JAK2	chr9:g.5078361G>A
			JAK2	chr9:g.5089726C>A
			JAK3	chr19:g.17943438A>T
			JAK3	chr19:g.17945907C>T
			JAK3	chr19:g.17945918A>G
			JAK3	chr19:g.17945970G>A
			JAK3	chr19:g.17948010C>T
			JAK3	chr19:g.17949108C>G
			JAK3	chr19:g.17948009G>A
			JAK3	chr19:g.17948006G>A
			KCNJ5	chr11:g.128781671T>G
			KDM5C	chrX:g.53240002G>A
			KDM5C	chrX:g.53241007C>A
			KDM5C	chrX:g.53247005_53254071
			KLF4	chr9:g.110249348T>G
			KLF6	chr10:g.3824003A>G
			KLF6	chr10:g.3824099G>T
			KLF6	chr10:g.3824141G>T
			KLF6	chr10:g.3824163A>G
			KLF6	chr10:g.3824319A>G
			KLF6	chr10:g.3824044G>T
			LZTS1	chr8:g.20111087T>C
			LZTS1	chr8:g.20112608A>G
			MAD1L1	chr7:g.1937887G>C
			MAD1L1	chr7:g.2265161G>A
			MAP2K4	chr17:g.11984707G>A
			MAP2K4	chr17:g.11998899G>A
			MAP2K4	chr17:g.11998958C>T
			MAP2K4	chr17:g.12013741G>A
			MAP2K4	chr17:g.12016565A>T
			MAP2K4	chr17:g.12016616G>A
			MAP2K4	chr17:g.12028632G>A
			MAP2K4	chr17:g.12032474C>T
			MAP2K4	chr17:g.12032525G>A
			MAP2K4	chr17:g.12032541C>T
			MAPK1	chr22:g.22127164C>T
			MAX	chr14:g.65544630C>T
			MAX	chr14:g.65544697dupT
			MAX	chr14:g.65544703G>A
			MCC	chr5:g.112379320G>A
			MCC	chr5:g.112399807C>T
			MDM4	chr1:g.204499828G>C
			MED12	chrX:g.70339253G>A
			MED12	chrX:g.70339254G>A
			MED12	chrX:g.70349258C>T
			MEF2B	chr19:g.19260045T>A
			MEF2B	chr19:g.19260052T>A
			MEF2B	chr19:g.19260064C>T
			MEF2B	chr19:g.19260088A>G
			MEF2B	chr19:g.19261535T>C
			MITF	chr3:g.70014091G>A
			MLH3	chr14:g.75513877C>A
			MLL3	chr7:g.151882672C>A
			MUTYH	chr1:g.45795077_45795078delinsCT
			MUTYH	chr1:g.45797188_45797189dupCC
			MUTYH	chr1:g.45797201G>A
			MUTYH	chr1:g.45797332C>T
			MUTYH	chr1:g.45797423dupG
			MUTYH	chr1:g.45797507G>A
			MUTYH	chr1:g.45797752G>A
			MUTYH	chr1:g.45797887G>A
			MUTYH	chr1:g.45797914C>T
			MUTYH	chr1:g.45798112G>A
			MUTYH	chr1:g.45798118G>A
			MUTYH	chr1:g.45798838C>T
			MUTYH	chr1:g.45798840A>T
			MUTYH	chr1:g.45798843C>T
			MUTYH	chr1:g.45798987delC
			MUTYH	chr1:g.45799144G>A
			MUTYH	chr1:g.45800129delC
			MUTYH	chr1:g.45800165G>A
			MUTYH	chr1:g.45797230T>C
			MUTYH	chr1:g.45794988delG
			MUTYH	chr1:g.45796856T>A
			MUTYH	chr1:g.45796895_45796897delCCT
			MUTYH	chr1:g.45797193_45797203delTCACGGACGGG
			MUTYH	chr1:g.45797228C>T
			MUTYH	chr1:g.45797374delG
			MUTYH	chr1:g.45797972G>A
			MUTYH	chr1:g.45798117C>T
			MUTYH	chr1:g.45798466C>T
			MUTYH	chr1:g.45798475T>C
			MUTYH	chr1:g.45799121G>T
			MUTYH	chr1:g.45799124C>T
			MUTYH	chr1:g.45797174T>C
			MUTYH	chr1:g.45797202G>A
			MYC	chr8:g.128750632C>T
			MYC	chr8:g.128750639C>T
			MYC	chr8:g.128750680A>G
			MYC	chr8:g.128750681C>T
			MYC	chr8:g.128750693C>T
			MYC	chr8:g.128750765A>C
			MYC	chr8:g.128751241C>G
			MYCN	chr2:g.16082317C>T
			MYD88	chr3:g.38182641T>C
			MYOD1	chr11:g.17741694T>G
			NTRK1	chr1:g.156843598C>T
			NTRK1	chr1:g.156843599G>A
			NTRK1	chr1:g.156846342G>A
			NTRK1	chr1:g.156849107G>T
			NUP93	chr16:g.56868680G>T
			NUP93	chr16:g.56870616A>G
			OGG1	chr3:g.9792107G>A
			OPCML	chr11:g.132527098G>C
			PDGFRB	chr5:g.149503842A>G
			PDGFRL	chr8:g.17446988C>T
			PIK3CB	chr3:g.138374245C>A
			PIK3CB	chr3:g.138374244T>A
			PIK3CB	chr3:g.138374244T>G
			PIK3CB	chr3:g.138374293C>T
			PIK3CB	chr3:g.138409981C>T
			PIK3CB	chr3:g.138417861T>C
			PIK3CB	chr3:g.138417865C>T
			PIK3CB	chr3:g.138478044G>A
			PIK3CD	chr1:g.9777666C>G
			PIK3CD	chr1:g.9780851G>A
			PIK3CD	chr1:g.9787030G>A
			PIK3R2	chr19:g.18273784G>A
			PIK3R2	chr19:g.18278049G>C
			PIK3R2	chr19:g.18271909C>T
			PIK3R2	chr19:g.18278061A>G
			PIM1	chr6:g.37138769C>T
			PIM1	chr6:g.37138901C>T
			PIM1	chr6:g.37139237C>T
			PMS1	chr2:g.190708804C>T
			PPARG	chr3:g.12458324A>C
			PPARG	chr3:g.12458330G>A
			PPARG	chr3:g.12458422A>T
			PPP2R1A	chr19:g.52715971C>G
			PPP2R1A	chr19:g.52715971C>T
			PPP2R1A	chr19:g.52715979C>T
			PPP2R1A	chr19:g.52715982C>G
			PPP2R1A	chr19:g.52715982C>T
			PPP2R1A	chr19:g.52715983G>A
			PPP2R1A	chr19:g.52715983G>C
			PPP2R1A	chr19:g.52716323C>A
			PPP2R1A	chr19:g.52716323C>T
			PPP2R1A	chr19:g.52716323_52716324delinsGG
			PPP2R1A	chr19:g.52716325T>G
			PPP2R1A	chr19:g.52716327G>T
			PPP6C	chr9:g.127912061G>A
			PPP6C	chr9:g.127912080G>A
			PPP6C	chr9:g.127915925G>A
			PPP6C	chr9:g.127920559G>A
			PRKAR1A	chr17:g.66526060G>A
			PTPN12	chr7:g.77200477A>G
			PTPRD	chr9:g.8341947C>T
			PTPRD	chr9:g.8449782G>T
			PTPRD	chr9:g.8484270G>A
			PTPRD	chr9:g.8518054C>T
			PTPRJ	chr11:g.48145188C>T
			PTPRJ	chr11:g.48145375A>C
			PTPRT	chr20:g.40770611T>C
			PTPRT	chr20:g.40944379A>G
			PTPRT	chr20:g.40944383C>T
			PTPRT	chr20:g.40944559A>C
			PTPRT	chr20:g.40979319G>A
			PTPRT	chr20:g.41076890A>C
			PTPRT	chr20:g.41076945G>A
			PTPRT	chr20:g.41100921G>C
			PTPRT	chr20:g.41100999G>A
			PTPRT	chr20:g.41101121T>A
			PTPRT	chr20:g.41101173T>C
			PTPRT	chr20:g.41385123A>G
			PTPRT	chr20:g.41385218A>G
			PTPRT	chr20:g.41400106T>G
			PTPRT	chr20:g.41400134C>T
			PTPRT	chr20:g.41420100A>G
			RAB35	chr12:g.120535174A>G
			RAB35	chr12:g.120536641C>T
			RAC1	chr7:g.6414401G>T
			RAC1	chr7:g.6426860G>A
			RAC1	chr7:g.6426892C>T
			RAC1	chr7:g.6426893C>T
			RAC1	chr7:g.6431629A>G
			RAD54B	chr8:g.95411768C>A
			RAD54B	chr8:g.95403868T>C
			RAD54L	chr1:g.46733212G>A
			RAD54L	chr1:g.46715769C>A
			RAD54L	chr1:g.46738430T>A
			RAF1	chr3:g.12632325T>C
			RAF1	chr3:g.12632388T>C
			RAF1	chr3:g.12645687G>A
			RAF1	chr3:g.12645693G>A
			RAF1	chr3:g.12645694A>C
			RAF1	chr3:g.12645694A>G
			RAF1	chr3:g.12645699G>A
			RAF1	chr3:g.12645699G>C
			RAF1	chr3:g.12641195C>G
			RAF1	chr3:g.12645700A>G
			RASA1	chr5:g.86645121G>T
			RASA1	chr5:g.86645126A>G
			RASA1	chr5:g.86645129A>G
			RASA1	chr5:g.86658449T>C
			RASA1	chr5:g.86658476C>T
			RBBP8	chr18:g.20572799A>G
			RECQL4	chr8:g.145738522C>G
			RHEB	chr7:g.151188049T>C
			RHEB	chr7:g.151188050A>G
			RHEB	chr7:g.151188050A>T
			RHOA	chr3:g.49405969A>C
			RHOA	chr3:g.49412898T>C
			RHOA	chr3:g.49412903_49412905delinsGTT
			RHOA	chr3:g.49412904_49412905delinsAG
			RHOA	chr3:g.49412904_49412905delinsCA
			RHOA	chr3:g.49412904_49412905delinsGT
			RHOA	chr3:g.49412905C>G
			RHOA	chr3:g.49412912_49412914delinsATA
			RHOA	chr3:g.49412914T>C
			RHOA	chr3:g.49412922T>A
			RHOA	chr3:g.49412922T>C
			RHOA	chr3:g.49412966_49412967delinsGT
			RHOA	chr3:g.49412973C>A
			RHOA	chr3:g.49412973C>G
			RHOA	chr3:g.49412973C>T
			RHOA	chr3:g.49413009C>T
			RNF6	chr13:g.26789288C>T
			RNF6	chr13:g.26789295C>T
			RNF6	chr13:g.26789714C>T
			ROS1	chr6:g.117631376C>G
			ROS1	chr6:g.117631384_117631386delinsGAT
			ROS1	chr6:g.117632238A>C
			ROS1	chr6:g.117638344C>T
			ROS1	chr6:g.117641059C>T
			ROS1	chr6:g.117641131A>C
			ROS1	chr6:g.117641167T>C
			ROS1	chr6:g.117638347C>T
			ROS1	chr6:g.117639399G>A
			ROS1	chr6:g.117639399G>T
			RRAS2	chr11:g.14316390T>A
			RUNX1	chr21:g.36171729C>T
			RUNX1	chr21:g.36231782C>T
			RUNX1	chr21:g.36252865C>T
			SDHA	chr5:g.223624C>T
			SDHA	chr5:g.228345delG
			SDHAF2	chr11:g.61205292G>A
			SDHB	chr1:g.17355219G>A
			SDHB	chr1:g.17349143C>T
			SDHB	chr1:g.17349144G>A
			SDHB	chr1:g.17349152_17349155delGAGA
			SDHB	chr1:g.17349179C>T
			SDHB	chr1:g.17349180G>A
			SDHB	chr1:g.17350494_17350503delATTTGTCTCC
			SDHB	chr1:g.17350510C>A
			SDHB	chr1:g.17350535C>T
			SDHB	chr1:g.17350536A>G
			SDHB	chr1:g.17350571T>C
			SDHB	chr1:g.17355094C>T
			SDHB	chr1:g.17355138A>C
			SDHB	chr1:g.17355144G>T
			SDHB	chr1:g.17355207delinsCC
			SDHB	chr1:g.17355232C>G
			SDHB	chr1:g.17359553A>T
			SDHB	chr1:g.17371287_17371291delGAGGT
			SDHB	chr1:g.17371319C>T
			SDHB	chr1:g.17371320G>A
			SDHB	chr1:g.17371370delG
			SDHB	chr1:g.17371377G>A
			SDHB	chr1:g.17380442C>A
			SDHB	chr1:g.17380489A>T
			SDHC	chr1:g.161326622C>T
			SDHC	chr1:g.161293426C>T
			SDHC	chr1:g.161326622C>T
			SDHD	chr11:g.111958683C>A
			SDHD	chr11:g.111959663C>T
			SDHD	chr11:g.111959663C>T
			SDHD	chr11:g.111959719_111959722delACTC
			SDHD	chr11:g.111958677A>G
			SF3B1	chr2:g.198265007C>T
			SF3B1	chr2:g.198266611C>T
			SF3B1	chr2:g.198267360T>A
			SF3B1	chr2:g.198267371G>T
			SF3B1	chr2:g.198267372T>C
			SF3B1	chr2:g.198267373G>C
			SF3B1	chr2:g.198267481T>A
			SF3B1	chr2:g.198267483C>A
			SF3B1	chr2:g.198267483C>G
			SF3B1	chr2:g.198267483C>T
			SF3B1	chr2:g.198267483_198267484delinsTC
			SF3B1	chr2:g.198267484G>A
			SF3B1	chr2:g.198267484G>C
			SF3B1	chr2:g.198267491C>G
			SF3B1	chr2:g.198267493C>G
			SHOC2	chr10:g.112724120A>G
			SHOC2	chr10:g.112724635G>C
			SLC22A18	chr11:g.2939260C>T
			SMAD2	chr18:g.45368203A>G
			SMAD2	chr18:g.45368252G>C
			SMAD2	chr18:g.45368254C>G
			SMAD2	chr18:g.45371714_45371715delinsGC
			SMAD2	chr18:g.45371732_45371733delinsGC
			SMAD2	chr18:g.45371753G>T
			SMAD2	chr18:g.45374881C>T
			SMAD2	chr18:g.45374887A>T
			SMAD2	chr18:g.45374913_45374915delinsATG
			SMAD2	chr18:g.45374929G>A
			SMAD2	chr18:g.45374945C>G
			SMAD2	chr18:g.45374945C>T
			SMAD2	chr18:g.45375016G>A
			SMAD3	chr15:g.67473596_67473597delinsGC
			SMAD3	chr15:g.67473632_67473633delinsGC
			SMAD3	chr15:g.67473636A>C
			SMAD3	chr15:g.67473647_67473648delinsGC
			SMAD3	chr15:g.67473692G>A
			SMAD3	chr15:g.67473722_67473723delinsGC
			SMAD3	chr15:g.67473750T>A
			SMAD3	chr15:g.67473779_67473780delinsGC
			SMAD3	chr15:g.67477067_67477068delinsGC
			SMAD3	chr15:g.67477082_67477083delinsGC
			SMAD3	chr15:g.67477085_67477086delinsGC
			SMAD3	chr15:g.67477199C>T
			SMAD3	chr15:g.67479714_67479715delinsGC
			SMAD3	chr15:g.67479759_67479760delinsCG
			SMAD3	chr15:g.67479811G>A
			SMAD3	chr15:g.67479811_67479812delinsAA
			SMAD3	chr15:g.67479843_67479844delinsGC
			SMAD3	chr15:g.67482812_67482813delinsGC
			SMAD3	chr15:g.67482818G>C
			SMAD3	chr15:g.67482818G>T
			SMAD3	chr15:g.67482820C>G
			SMAD3	chr15:g.67482870C>G
			SOS1	chr2:g.39234309C>T
			SOS1	chr2:g.39249913C>G
			SOS1	chr2:g.39249915T>C
			SOS1	chr2:g.39250269C>T
			SOS1	chr2:g.39278343A>C
			SOS1	chr2:g.39281778T>A
			SOX9	chr17:g.70117741C>G
			SOX9	chr17:g.70117957T>C
			SOX9	chr17:g.70120190_70120191delinsGC
			SRSF2	chr17:g.74732959G>T
			STAT3	chr17:g.40474419T>A
			STAT3	chr17:g.40474420C>A
			STAT3	chr17:g.40474482T>A
			STAT3	chr17:g.40475068G>C
			STAT3	chr17:g.40481576T>C
			STAT3	chr17:g.40481654A>T
			STAT3	chr17:g.40481655A>C
			STAT3	chr17:g.40481655A>G
			TCF3	chr19:g.1612366A>C
			TERT	chr5:g.1266605G>T
			TERT	chr5:g.1268680T>C
			TERT	chr5:g.1279426G>A
			TERT	chr5:g.1293767G>A
			TET2	chr4:g.106180843T>A
			TET2	chr4:g.106190881_106190882delinsGC
			TET2	chr4:g.106197354G>T
			TET2	chr4:g.106197371_106197372delinsGC
			TET2	chr4:g.106197378A>G
			TGFBR1	chr9:g.101891161G>A
			TGFBR1	chr9:g.101891173A>G
			TGFBR1	chr9:g.101891193G>A
			TGFBR1	chr9:g.101891287C>T
			TGFBR1	chr9:g.101900288C>T
			TGFBR1	chr9:g.101908796C>A
			TGFBR1	chr9:g.101911535G>A
			TGFBR2	chr3:g.30713811A>G
			TGFBR2	chr3:g.30732970G>A
			TGFBR2	chr3:g.30732988_30732989dupTG
			TGFBR2	chr3:g.30732963G>C
			TMEM127	chr2:g.96919788G>A
			TMEM127	chr2:g.96920734delA
			WHSC1	chr4:g.1962801G>A
			WRN	chr8:g.30924605A>G
			WWOX	chr16:g.78466465T>C
			XPC	chr3:g.14190220delG
			XPC	chr3:g.14190232C>G
			XPC	chr3:g.14199706G>T
			XPC	chr3:g.14199743_14199744delCA
			XPC	chr3:g.14207087T>G
			XPO1	chr2:g.61719472C>T
			XRCC2	chr7:g.152346007C>T
			XRCC2	chr7:g.152346026delT
			XRCC2	chr7:g.152357813delA

## Sheet: Table S2 Patient Information
Tumor ID	Gender	Age at tumor collection	Collected tumor type	Primary site	Site of collection	Stage	UICC classification	Tumor metastasis pretreatd	Treatment	Relapse/further metastases	Progression free survival	Overall survival
HROC48	Female	68	Adenocarcinoma	Colon	Transverse	T2,N1,M0,G3,R2,L1,V0	UICC III	no	primary resection 7 cycles FOLFIRI Bevacizumab		8	133
HROC48Met	Female	72	Metastasis	Colon	Multivisceral (small intestine, stomach, pancreas)			no	1 month of 5-FU/FA+Bevacizumab 37 month 5-FU/FA+Bevacizumab
HROC72	Male	61	Adenocarcinoma	Colon	Transverse	T3,N2,M1,G2,R1,L0,V1	UICC IV	no	one- stage resection of tumor and metatstases 4 month of FOLFOX-4 + Bevacizumab 3 cycles of Irinotecan/5-FU/FA/Cetuximab		0	21
HROC72Met	Male	61	Metastasis	Colon	Liver			no
HROC103	Male	44	Adenocarcinoma	Colon	Rectum	T2,N1,M0,G2,R0,L0,V0	UICC III	no	primary resection 2 cycles 5-FU 3 cycles 5-FU radiotherapy		48	119*
HROC103Met1	Male	48	Metastasis	Colon	Liver			no	1 cycle FOLFOX-6, aborted due to adverse effects
HROC103Met2	Male	50	Metastasis	Colon	Liver			no	hemihepatectomy 5 month Bevacizumab/5-FU/FA radiotherapy of liver metastasis bevacizumab 7 cycles
HROC111	Male	75	Adenocarcinoma	Colon	Left Colon	T3,N1,M0,G2,R0,L0,V1	UICC III	no	primary anterior rectum resection 8 cycles Capecitabine 8 cycles 4 cycles FOLFIRI	lung metastasis	17	37
HROC111Met1	Male	78	Metastasis	Colon	Brain			no	metastasis resection intracerebral brachytherapy (7,94 GBq) 35 Gy whole brain irradiation
HROC147	Male	54	Adenocarcinoma	Colon	Sigmoid	T3,N2,M1,G3,R2,L1,V1	UICC IV A	no	two-stage resection of tumor and metastases 12 cycles of FOLFOX	anastomosis relapse	9	107*
HROC147Met	Male	54	Metastasis	Colon	Liver			no
HROC277	Male	77	Adenocarcinoma	Colon	Right colon/ Appendix	T4,N0,M1,G2,R0,L0,V1	UICC IV	no	one-stage resection of right colon and hepatic metastasis 6 weeks FOLFOX 7 cycles FU/FA 2 cycles FOLFIRI + bevacizumab	Liver relapse, lung metastasis	0	39
HROC277Met1	Male	77	Metastasis	Colon	Liver			no
HROC277Met2	Male	78	Metastasis	Colon	Liver			yes	repeated hepatic resection of metastases 3 month of FOLFIRI + bevacizumab
HROC278	Female	76	Adenocarcinoma	Colon	Right colon	T4,N2,M1,G3,R2,L1,V1	UICC IV	no	Right hemicolectomy and omentum resection 12 cycles FOLFIRI + bevacizumab	cervical lip metastasis	0	26
HROC278Met	Female	76	Metastasis	Colon	Peritoneum			no
HROC300	Male	73	Adenocarcinoma	Colon	Rectum	T4,N1,M1,G2,R2,L0,V1	UICC IV A	no	one-stage resection of tumor and liver metastasis 6 cycles FOLFIRI + bevacizumab 11 cycles FOLFIRI + bevacizumab	lung metastasis	24	40
HROC300Met	Male	73	Metastasis	Colon	Liver			no
HROC348	Male	77	Adenocarcinoma	Colon	Sigmoid	T3,N2,M1,G3,R2,L0,V2	UICC IV A	yes	5x 5 Gy short time neoadj. irradiation one-stage resection of tumor and liver metastasis 3 cycles of FOLFIRI + Cetuximab 4 month of cetuximab 9 cycles of FOLFIRI + Cetuximab 16 cycles of FOLFOX + bevacizumab 4 cycles of 5-FU/FA + bevacizumab 5 cycles of irinotecan + cetuximab 4 cycles of trifluridine/tipiracil	lung metastasis	0	30
HROC348Met	Male	77	Metastasis	Colon	Liver			yes
HROC405	Female	82	Adenocarcinoma	Colon	Right colon	T4,N2b,M1b,G2,R1,L1,V0	UICC IV B	no	no adjuvant treatment due to multimorbidity		0	13
HROC405Met1	Female	82	Metastasis	Colon	Liver			no
FA: folinic acid; FOLFIRI: 5-FU + Folinic acid + irinotecan; FOLFOX: 5-FU + Folinic acid + oxaliplatin; UICC: Union internationale contre le cancer; 5-FU: 5-fluoruracil; * patient still alive

## Sheet: Table S3 SNVs
GeneSoTuP	ID	REF	ALT	class	codingPep	Amino acid change	ClinSigTerm	% of ALT variants
								HROC48 fT2 M3	HROC48Met1 fT2 M7	HROC72 fT1 M2	HROC72Met1 fT2 M7	HROC103 T0 M1	HROC103Met1 fT1 M2	HROC103Met2 fT1 M5	HROC111 fT3 M3	HROC111Met1 fT2 M1	HROC147 T1 M1	HROC147Met1 fT2 M1	HROC277 T1 M2	HROC277Met1 T2 M25	HROC277Met2 T2 M15	HROC278 T1 M1	HROC278Met1 T1 M2	HROC300 T1 M1	HROC300Met1 fT3 M2	HROC348 T1 M2	HROC348Met1 T2 M2	HROC405 T2 M1	HROC405Met1 T1 M1
APC	rs121913224	TAAAAG	T	deletion	NM_000038.6(APC):c.3922_3926AAAGA[1] (p.Glu1309fs)	Glu1309fs	Pathogenic												94	92	99
APC	rs121913328	C	T	single	NM_000038.6(APC):c.4099C>T (p.Gln1367Ter)	Gln1367Ter	Likely pathogenic																					44	88
APC	rs121913329	C	T	single	NM_000038.6(APC):c.4132C>T (p.Gln1378Ter)	Gln1378Ter	Pathogenic			30	48
APC	rs137854573	C	T	single	NM_000038.6(APC):c.1660C>T (p.Arg554Ter)	Arg554Ter	Pathogenic																			38	52
APC	rs372047677	A	G	single	NM_000038.6(APC):c.1483A>G (p.Ile495Val)	Ile495Val	Uncertain significance			19	26		27	22	18	43		40		20				49	45				32
APC	rs786201856	C	T	single	NM_000038.6(APC):c.847C>T (p.Arg283Ter)	Arg283Ter	Pathogenic																					47
AR	rs9332969	G	A	single	NM_000044.6(AR):c.2522G>A (p.Arg841His)	Arg841His	Pathogenic
BLM	rs372013507	G	A	single	NM_000057.4(BLM):c.2740G>A (p.Ala914Thr)	Ala914Thr	Uncertain significance		48
BRAF	rs113488022	A	T	single	NM_004333.6(BRAF):c.1799T>A (p.Val600Glu)	Val600Glu	Pathogenic															46	43
BRAF	rs397516896	C	T	single	NM_004333.6(BRAF):c.1780G>A (p.Asp594Asn)	Asp594Asn	Likely pathogenic						17
BRCA2	rs587776472	T	G	single	NM_000059.3(BRCA2):c.8262T>G (p.His2754Gln)	His2754Gln	Uncertain significance																						20
BRCA2	rs786203357	T	C	single	NM_000059.3(BRCA2):c.8258T>C (p.Leu2753Pro)	Leu2753Pro	Uncertain significance																						19
ERCC2	rs780965895	T	C	single	NM_000400.3(ERCC2):c.275A>G (p.Asn92Ser)	Asn92Ser	Uncertain significance								17	35		21						31	36
FBXW7	rs1057519895	C	T	single	NM_018315.5(FBXW7):c.1154G>A (p.Arg385His)	Arg385His	Likely pathogenic										62
FGFR3	rs139773438	A	G	single	NM_000142.4(FGFR3):c.2153A>G (p.Asn718Ser)	Asn718Ser	Uncertain significance				17		18		24	42		19						38	37
GJB2	rs111033225	C	T	single	NM_004004.6(GJB2):c.445G>A (p.Ala149Thr)	Ala149Thr	Uncertain significance																						35
HERC2	rs773700445	G	C	single	NM_004667.5(HERC2):c.821C>G (p.Ala274Gly)	Ala274Gly	Uncertain significance																						22
HNF1A	rs193922598	C	T	single	NM_000545.5(HNF1A):c.598C>T (p.Arg200Trp)	Arg200Trp	Pathogenic	60	60
KRAS	rs121913529	C	A	single	NM_004985.5(KRAS):c.35G>T (p.Gly12Val)	Gly12Val	Pathogenic										44	34
KRAS	rs121913529	C	G	single	NM_004985.5(KRAS):c.35G>C (p.Gly12Ala)	Gly12Ala	Pathogenic/Likely pathogenic												100	82	99
KRAS	rs121913529	C	T	single	NM_004985.5(KRAS):c.35G>A (p.Gly12Asp)	Gly12Asp	Pathogenic																	59	53
KRAS	rs121913535	C	G	single	NM_004985.5(KRAS):c.37G>C (p.Gly13Arg)	Gly13Arg	Pathogenic								50
MUTYH	rs36053993	C	T	single	NM_001128425.1(MUTYH):c.1187G>A (p.Gly396Asp)	Gly396Asp	Pathogenic/Likely pathogenic																			48	64
NOTCH2	rs372504208	CGGG	CG	deletion	NM_024408.4(NOTCH2):c.18del (p.Ala7fs)	Ala7fs	Uncertain significance						19							20									32
NOTCH3	rs1030392985	C	T	single	NM_000435.3(NOTCH3):c.3961G>A (p.Gly1321Arg)	Gly1321Arg	Uncertain significance		51
NTRK1	rs1347421266	A	G	single	NM_002529.3(NTRK1):c.1120A>G (p.Ile374Val)	Ile374Val	Uncertain significance									26		19						19	16
POLE	rs367902268	GCTGGCAGT	TCTGACAAC	single	NM_006231.3(POLE):c.1993C>T (p.Arg665Trp)	Arg665Trp	Uncertain significance																						37
RET	rs78347871	G	A	single	NM_020975.6(RET):c.2735G>A (p.Arg912Gln)	Arg912Gln	Uncertain significance	28
SMAD4	rs121912578	G	C	single	NM_005359.5(SMAD4):c.1477G>C (p.Asp493His)	Asp493His	Pathogenic															100	100
SOS1	rs140671910	T	C	single	NM_005633.3(SOS1):c.1454A>G (p.Asn485Ser)	Asn485Ser	Uncertain significance																						33
TP53	rs1057519985	T	C	single	NM_000546.5(TP53):c.857A>G (p.Glu286Gly)	Glu286Gly	Uncertain significance					99	99	99
TP53	rs121913343	G	A	single	NM_000546.5(TP53):c.817C>T (p.Arg273Cys)	Arg273Cys	Pathogenic/Likely pathogenic								100	100
TP53	rs28934574	G	A	single	NM_000546.5(TP53):c.844C>T (p.Arg282Trp)	Arg282Trp	Pathogenic/Likely pathogenic										100	100
TP53	rs397516436	G	A	single	NM_000546.6(TP53):c.637C>T (p.Arg213Ter)	Arg213Ter	Pathogenic																					100
TSC2	rs745671590	G	GC	insertion	NM_002528.7(NTHL1):c.211dup (p.Ala71fs)	Ala71fs	Likely pathogenic																32
